# Supplementary material for: Coprosma kawaikiniensis (Rubiaceae) a new species from the Dubautia-Sadleria shrubland-fernland community on Kaua‘i, Hawaiian Islands
Source: PhytoKeys. 2016 Feb 11;(60):21–32. doi: 10.3897/phytokeys.60.6406 (PMC4816988; doi:10.3897/phytokeys.60.6406)
Supplement: XML Treatment for Coprosma kawaikiniensis [file phytokeys.60.6406-treatment1.xml]

<!DOCTYPE tp:taxon-treatment
  PUBLIC "-//TaxonX//DTD Taxonomic Treatment Publishing DTD v0 20100105//EN" "tax-treatment-NSO.dtd">
<tp:taxon-treatment xmlns:tp="http://www.plazi.org/taxpub"><tp:treatment-meta><kwd-group><label>Taxon classification</label><kwd><named-content content-type="kingdom">Plantae</named-content></kwd><kwd><named-content content-type="order">Gentianales</named-content></kwd><kwd><named-content content-type="family">Rubiaceae</named-content></kwd></kwd-group><mixed-citation publication-type="journal"><person-group><name><surname>Wood</surname><given-names>Kenneth R.</given-names></name><name><surname>Lorence</surname><given-names>David H.</given-names></name><name><surname>Kiehn</surname><given-names>Michael</given-names></name></person-group><article-title><italic><tp:taxon-name><tp:taxon-name-part taxon-name-part-type="genus">Coprosma</tp:taxon-name-part> <tp:taxon-name-part taxon-name-part-type="species">kawaikiniensis</tp:taxon-name-part></tp:taxon-name></italic> (<tp:taxon-name><tp:taxon-name-part taxon-name-part-type="family">Rubiaceae</tp:taxon-name-part></tp:taxon-name>) a new species from the <italic><tp:taxon-name><tp:taxon-name-part taxon-name-part-type="genus">Dubautia</tp:taxon-name-part></tp:taxon-name></italic>-<italic><tp:taxon-name><tp:taxon-name-part taxon-name-part-type="genus">Sadleria</tp:taxon-name-part></tp:taxon-name></italic> shrubland-fernland community on Kaua‘i, Hawaiian Islands</article-title><source>PhytoKeys</source><day>11</day><month>2</month><year>2016</year><volume>2016</volume><issue>60</issue><fpage>21</fpage><lpage>32</lpage><pub-id pub-id-type="doi">10.3897/phytokeys.60.6406</pub-id></mixed-citation></tp:treatment-meta><tp:nomenclature><tp:taxon-name>
            <tp:taxon-name-part taxon-name-part-type="genus">Coprosma</tp:taxon-name-part>
            <tp:taxon-name-part taxon-name-part-type="species">kawaikiniensis</tp:taxon-name-part>
            <object-id xmlns:xlink="http://www.w3.org/1999/xlink" content-type="ipni" xlink:type="simple">urn:lsid:ipni.org:names:77152891-1</object-id>
          </tp:taxon-name><tp:taxon-authority>K.R. Wood, Lorence &amp; Kiehn</tp:taxon-authority><tp:taxon-status xmlns:xlink="http://www.w3.org/1999/xlink" xlink:type="simple">sp. nov.</tp:taxon-status><xref ref-type="fig" rid="F1">Figs 1</xref><xref ref-type="fig" rid="F5">, 5</xref></tp:nomenclature><tp:treatment-sec sec-type="Diagnosis"><title>Diagnosis.</title><p>Differs from Hawai‘i congeners by its combination of opposite, long, elliptic to narrowly elliptic or ovate-elliptic leaves with revolute margins; caducous stipules 7–10 mm long, externally glabrous with dense hirtellous-pilose hairs near the margins of the inner surface; unbranched inflorescences with peduncles 20–28 mm long; flowers 6–8 per cluster; and persistent calyx tube with 4–8 irregular dentate lobes.</p></tp:treatment-sec><tp:treatment-sec sec-type="Type"><title>Type.</title><p>
            <bold>USA. Hawai‘i. Kaua‘i</bold>: Lihu‘e District, ridge below Kawaikini, Ioli headwaters, 26 Aug 1999, <italic>K.R. Wood &amp; M. Query 7978</italic>, (holotype: PTBG-050238; isotypes (to be distributed): BISH, MO, P, US, WU).</p></tp:treatment-sec><tp:treatment-sec sec-type="Description"><title>Description.</title><p>
            <bold><italic>Trees</italic></bold> 2–4 m tall, dioecious, bark grey-brown, trunk with branches or knobby protuberances; branchlets glabrous, light brown, 3–4 mm diam., nodose with leaf and stipule scars. <bold><italic>Leaves</italic></bold> opposite, decussate, glabrous, blades elliptic to narrowly elliptic or ovate-elliptic, 40–76 ×11–22(–26) mm, pinnately veined with 8–10 pairs of secondary veins, higher level venation conspicuously reticulate, occasionally impressed adaxially, small pit domatia often present located abaxially along midrib near juncture with secondary veins, sometimes absent, margins slightly revolute, apex acute, base attenuate and decurrent; petioles 5–11 mm long, narrowly winged distally, purple-brown; stipules 7–10 mm long, connate for 1/3–1/2 of their length into a cylindrical sheath (1–)2–4 mm long, free apical portion (3–)4–6 mm long, acuminate to a conspicuous, thickly carinate-subulate apex with a claw-like appendage, externally glabrous, internally densely hirtellous-pilose distally, sheath margins with shortly ciliate fringe and sometimes a few short callous protuberances or glandular appendages 0.1–0.2 mm long, as long as the ciliate hairs. <bold><italic>Inflorescences</italic></bold> axillary, mostly simple and capituliform, subtended by a pair of connate, broadly ovate bracts, 6–8-flowered, peduncles 20–35 mm long, or rarely bearing an additional peduncle with one additional pair of subsessile, 3–5-flowered cymules subtended by connate, broadly ovate bracts 2–3 × 2–3 mm with ciliate margins. <bold><italic>Flowers</italic></bold>: staminate flowers mostly in groups of 6–8 on peduncles 20–28 × 0.7–0.8 mm, subtended by a pair of connate, broadly ovate bracts 2–3 × 2–3 mm with ciliate margins; flowers subsessile, the calyx cup-shaped, irregularly (4–)8-lobed, cup 0.8–1 mm long, the lobes 1–2.2 × 0.8–1.5 mm, apex entire <!--PageBreak--><!--PageBreak-->or irregularly 2–4-dentate, glabrous or sparsely hirtellous; corolla (only seen in bud) glabrous, 6–6.5 mm long, the tube 2–3 mm long, 4–5-lobed, the lobes 3.5–4 mm long, stamens 8, the staminal filaments 1.5–2 mm long, the anthers 3.6–4 mm long, apex acuminate, base sagittate, the pistillode 2.5 mm long. Female flowers and inflorescence not seen. <bold><italic><tp:taxon-name><tp:taxon-name-part taxon-name-part-type="genus">Infructescences</tp:taxon-name-part></tp:taxon-name></italic></bold> with peduncle 20–28 mm long, flattened, fruits in terminal cluster of 3–6 subtended by cupuliform pair of connate bracts 2–3 × 2–2.5 mm, margins ciliolate; fruits orange when fresh, broadly ellipsoid to broadly obovoid, 5.5–6 × 4.5–5 mm, glabrous, surface drying wrinkled, weakly 4-ribbed, apex with persistent irregularly lobed calyx 1.5 mm long. <bold><italic>Pyrenes</italic></bold> 2, broadly ellipsoid to broadly obovoid, plano-convex, 5.7–6 × 4.1–4.5 mm, brown, with low dorsal ridge in distal 1/3–1/2.</p><fig id="F1" position="float" orientation="portrait"><label>Figure 1.</label><caption><p>
          <italic><tp:taxon-name><tp:taxon-name-part taxon-name-part-type="genus">Coprosma</tp:taxon-name-part> <tp:taxon-name-part taxon-name-part-type="species">kawaikiniensis</tp:taxon-name-part></tp:taxon-name></italic> K.R.Wood, Lorence &amp; Kiehn, sp. nov. (holotype: PTBG).</p></caption><graphic xmlns:xlink="http://www.w3.org/1999/xlink" xlink:href="phytokeys-060-021-g001.jpg" position="float" orientation="portrait" xlink:type="simple" id="oo_77439.jpg"/></fig></tp:treatment-sec><tp:treatment-sec sec-type="Phenology"><title>Phenology.</title><p>To date, <italic><tp:taxon-name><tp:taxon-name-part taxon-name-part-type="genus">Coprosma</tp:taxon-name-part> <tp:taxon-name-part taxon-name-part-type="species">kawaikiniensis</tp:taxon-name-part></tp:taxon-name></italic> has been observed in flower during early April, and with fruit from late August to mid-September.</p></tp:treatment-sec><tp:treatment-sec sec-type="Etymology"><title>Etymology.</title><p>The new species is named after the holotype locale, Kawaikini, the highest peak on Kaua‘i and one of the rainiest places on earth (Juvik and Juvik 1999). Literally, Kawaikini means “the multitudinous waters” in Hawaiian (<xref ref-type="bibr" rid="B8">Pukui et al. 1974</xref>).</p></tp:treatment-sec><tp:treatment-sec sec-type="Distribution and ecology"><title>Distribution and ecology.</title><p>The volcanic island of Kaua‘i is the oldest of the main high Hawaiian Islands (ca. 5 Ma) featuring a physical geography that is quite variable with deeply eroded drainages, well-defined canyons, and tall coastal seacliffs. It is also the most floristically rich Hawaiian Island (<xref ref-type="bibr" rid="B11">Wagner et al. 1990</xref>, <xref ref-type="bibr" rid="B4">Imada 2012</xref>) exemplified by high levels of habitat diversity and endemism, which includes ca. 244 single island vascular plant endemics (<xref ref-type="bibr" rid="B16">Wood 2015</xref>). Careful botanical research conducted over the last few decades by staff of the National Tropical Botanical Garden (NTBG), especially around cliffs and remote regions, has contributed 32 new published plant taxa from Kaua‘i (<xref ref-type="bibr" rid="B4">Imada 2012</xref>).</p><p>The recent discovery of <italic><tp:taxon-name><tp:taxon-name-part taxon-name-part-type="genus">Coprosma</tp:taxon-name-part> <tp:taxon-name-part taxon-name-part-type="species">kawaikiniensis</tp:taxon-name-part></tp:taxon-name></italic> was made around extremely steep, narrow wind swept ridges, slopes, and boulder strewn stream banks below Kawaikini, the highest peak on Kaua‘i which summits at 1598 m elevation (Figures <xref ref-type="fig" rid="F2">2</xref>–<xref ref-type="fig" rid="F4">4</xref>). This particular habitat is the remotest of Kaua‘i’s eco-regions and can be further characterized by its mist-shrouded, dark, narrow basalt canyon walls seeping with springs, and having the distinction of being one of the rainiest places in the world (<xref ref-type="bibr" rid="B5">Juvik and Juvik 1998</xref>). The holotype region represents a previously undescribed plant community dominated by two Hawaiian endemic genera, namely <italic><tp:taxon-name><tp:taxon-name-part taxon-name-part-type="genus">Dubautia</tp:taxon-name-part></tp:taxon-name></italic> Gaudich. (<tp:taxon-name><tp:taxon-name-part taxon-name-part-type="family">Asteraceae</tp:taxon-name-part></tp:taxon-name>) and <italic><tp:taxon-name><tp:taxon-name-part taxon-name-part-type="genus">Sadleria</tp:taxon-name-part></tp:taxon-name></italic> Kaulf. (<tp:taxon-name><tp:taxon-name-part taxon-name-part-type="family">Blechnaceae</tp:taxon-name-part></tp:taxon-name>), referred to as the <italic><tp:taxon-name><tp:taxon-name-part taxon-name-part-type="genus">Dubautia</tp:taxon-name-part></tp:taxon-name></italic>-<italic><tp:taxon-name><tp:taxon-name-part taxon-name-part-type="genus">Sadleria</tp:taxon-name-part></tp:taxon-name></italic> shrubland-fernland (DSSF) community (<xref ref-type="bibr" rid="B14">Wood 2013</xref>; Figures <xref ref-type="fig" rid="F2">2</xref>, <xref ref-type="fig" rid="F3">3</xref>). To date, fewer than 50 individuals of <italic><tp:taxon-name><tp:taxon-name-part taxon-name-part-type="genus">Coprosma</tp:taxon-name-part> <tp:taxon-name-part taxon-name-part-type="species">kawaikiniensis</tp:taxon-name-part></tp:taxon-name></italic> have been documented, occurring in elevations between 1035 to 1350 m.</p><fig id="F2" position="float" orientation="portrait"><label>Figure 2.</label><caption><p>Landscape habitat where <italic><tp:taxon-name><tp:taxon-name-part taxon-name-part-type="genus">Coprosma</tp:taxon-name-part> <tp:taxon-name-part taxon-name-part-type="species">kawaikiniensis</tp:taxon-name-part></tp:taxon-name></italic> was discovered below Kawaikini, Kaua‘i, showing rugged terrain and the <italic><tp:taxon-name><tp:taxon-name-part taxon-name-part-type="genus">Dubautia</tp:taxon-name-part></tp:taxon-name></italic>-<italic><tp:taxon-name><tp:taxon-name-part taxon-name-part-type="genus">Sadleria</tp:taxon-name-part></tp:taxon-name></italic> shrubland-fernland (DSSF) community.</p></caption><graphic xmlns:xlink="http://www.w3.org/1999/xlink" xlink:href="phytokeys-060-021-g002.jpg" position="float" orientation="portrait" xlink:type="simple" id="oo_77440.jpg"/></fig><fig id="F3" position="float" orientation="portrait"><label>Figure 3.</label><caption><p>The <italic><tp:taxon-name><tp:taxon-name-part taxon-name-part-type="genus">Dubautia</tp:taxon-name-part></tp:taxon-name></italic>-<italic><tp:taxon-name><tp:taxon-name-part taxon-name-part-type="genus">Sadleria</tp:taxon-name-part></tp:taxon-name></italic> shrubland-fernland (DSSF) community below Kawaikini, Kaua‘i.</p></caption><graphic xmlns:xlink="http://www.w3.org/1999/xlink" xlink:href="phytokeys-060-021-g003.jpg" position="float" orientation="portrait" xlink:type="simple" id="oo_77441.jpg"/></fig><fig id="F4" position="float" orientation="portrait"><label>Figure 4.</label><caption><p>Map showing location of <italic><tp:taxon-name><tp:taxon-name-part taxon-name-part-type="genus">Coprosma</tp:taxon-name-part> <tp:taxon-name-part taxon-name-part-type="species">kawaikiniensis</tp:taxon-name-part></tp:taxon-name></italic> near Kawaikini summit, Kaua‘i, Hawai‘i.</p></caption><graphic xmlns:xlink="http://www.w3.org/1999/xlink" xlink:href="phytokeys-060-021-g004.jpg" position="float" orientation="portrait" xlink:type="simple" id="oo_77442.jpg"/></fig><p>The DSSF community is predominantly low-statured at 1–2(–4) m tall and is composed of several species of <italic><tp:taxon-name><tp:taxon-name-part taxon-name-part-type="genus">Dubautia</tp:taxon-name-part></tp:taxon-name></italic> including <tp:taxon-name><tp:taxon-name-part taxon-name-part-type="genus">Dubautia</tp:taxon-name-part> <tp:taxon-name-part taxon-name-part-type="species">imbricata</tp:taxon-name-part> <tp:taxon-name-part taxon-name-part-type="authority">H.St.John</tp:taxon-name-part> <tp:taxon-name-part taxon-name-part-type="infraspecific-rank">subsp.</tp:taxon-name-part> <tp:taxon-name-part taxon-name-part-type="subspecies">acronaea</tp:taxon-name-part></tp:taxon-name> G.D.Carr, <tp:taxon-name><tp:taxon-name-part taxon-name-part-type="genus">Dubautia</tp:taxon-name-part> <tp:taxon-name-part taxon-name-part-type="species">knudsenii</tp:taxon-name-part> <tp:taxon-name-part taxon-name-part-type="authority">Hillebr.</tp:taxon-name-part> <tp:taxon-name-part taxon-name-part-type="infraspecific-rank">subsp.</tp:taxon-name-part> <tp:taxon-name-part taxon-name-part-type="subspecies">nagatae</tp:taxon-name-part></tp:taxon-name> (H.St.John) G.D.Carr, <tp:taxon-name><tp:taxon-name-part taxon-name-part-type="genus">Dubautia</tp:taxon-name-part> <tp:taxon-name-part taxon-name-part-type="species">laxa</tp:taxon-name-part> <tp:taxon-name-part taxon-name-part-type="authority">Hook. &amp; Arn.</tp:taxon-name-part> <tp:taxon-name-part taxon-name-part-type="infraspecific-rank">subsp.</tp:taxon-name-part> <tp:taxon-name-part taxon-name-part-type="subspecies">hirsuta</tp:taxon-name-part></tp:taxon-name> (Hillebr.) G.D.Carr, <italic><tp:taxon-name><tp:taxon-name-part taxon-name-part-type="genus">Dubautia</tp:taxon-name-part> <tp:taxon-name-part taxon-name-part-type="species">paleata</tp:taxon-name-part></tp:taxon-name></italic> A.Gray, <italic><tp:taxon-name><tp:taxon-name-part taxon-name-part-type="genus">Dubautia</tp:taxon-name-part> <tp:taxon-name-part taxon-name-part-type="species">raillardioides</tp:taxon-name-part></tp:taxon-name></italic> Hillebr., and on rare occasions <italic><tp:taxon-name><tp:taxon-name-part taxon-name-part-type="genus">Dubautia</tp:taxon-name-part> <tp:taxon-name-part taxon-name-part-type="species">pauciflorula</tp:taxon-name-part></tp:taxon-name></italic> H.St.John &amp; G.D.Carr. The four species of <italic><tp:taxon-name><tp:taxon-name-part taxon-name-part-type="genus">Sadleria</tp:taxon-name-part></tp:taxon-name></italic> that also dominate this community are <italic><tp:taxon-name><tp:taxon-name-part taxon-name-part-type="genus">Sadleria</tp:taxon-name-part> <tp:taxon-name-part taxon-name-part-type="species">cyatheoides</tp:taxon-name-part></tp:taxon-name></italic> <!--PageBreak-->Kaulf., <italic><tp:taxon-name><tp:taxon-name-part taxon-name-part-type="genus">Sadleria</tp:taxon-name-part> <tp:taxon-name-part taxon-name-part-type="species">pallida</tp:taxon-name-part></tp:taxon-name></italic> Hook. &amp; Arn., <italic><tp:taxon-name><tp:taxon-name-part taxon-name-part-type="genus">Sadleria</tp:taxon-name-part> <tp:taxon-name-part taxon-name-part-type="species">souleyetiana</tp:taxon-name-part></tp:taxon-name></italic> (Gaudich.) T.Moore, and occasionally <italic><tp:taxon-name><tp:taxon-name-part taxon-name-part-type="genus">Sadleria</tp:taxon-name-part> <tp:taxon-name-part taxon-name-part-type="species">squarrosa</tp:taxon-name-part></tp:taxon-name></italic> (Gaudich.) T.Moore.</p><p>Some of the more common herbs, shrubs and trees, the latter depauperate in physical stature, of the DSSF community include <tp:taxon-name><tp:taxon-name-part taxon-name-part-type="genus">Antidesma</tp:taxon-name-part> <tp:taxon-name-part taxon-name-part-type="species">platyphyllum</tp:taxon-name-part> <tp:taxon-name-part taxon-name-part-type="authority">H.Mann</tp:taxon-name-part> <tp:taxon-name-part taxon-name-part-type="infraspecific-rank">var.</tp:taxon-name-part> <tp:taxon-name-part taxon-name-part-type="variety">hillebrandii</tp:taxon-name-part></tp:taxon-name> Pax &amp; Hoffm., <italic><tp:taxon-name><tp:taxon-name-part taxon-name-part-type="genus">Astelia</tp:taxon-name-part> <tp:taxon-name-part taxon-name-part-type="species">argyrocoma</tp:taxon-name-part></tp:taxon-name></italic> A.Heller ex Skottsb., <italic><tp:taxon-name><tp:taxon-name-part taxon-name-part-type="genus">Bidens</tp:taxon-name-part> <tp:taxon-name-part taxon-name-part-type="species">forbesii</tp:taxon-name-part></tp:taxon-name></italic> Sherff, <italic><tp:taxon-name><tp:taxon-name-part taxon-name-part-type="genus">Broussaisia</tp:taxon-name-part> <tp:taxon-name-part taxon-name-part-type="species">arguta</tp:taxon-name-part></tp:taxon-name></italic> Gaudich., <italic><tp:taxon-name><tp:taxon-name-part taxon-name-part-type="genus">Coprosma</tp:taxon-name-part> <tp:taxon-name-part taxon-name-part-type="species">kauensis</tp:taxon-name-part></tp:taxon-name></italic> (A.Gray) A.Heller, <italic><tp:taxon-name><tp:taxon-name-part taxon-name-part-type="genus">Ilex</tp:taxon-name-part> <tp:taxon-name-part taxon-name-part-type="species">anomala</tp:taxon-name-part></tp:taxon-name></italic> Hook. &amp; Arn., <italic><tp:taxon-name><tp:taxon-name-part taxon-name-part-type="genus">Pritchardia</tp:taxon-name-part> <tp:taxon-name-part taxon-name-part-type="species">hardyi</tp:taxon-name-part></tp:taxon-name></italic> Rock, <italic><tp:taxon-name><tp:taxon-name-part taxon-name-part-type="genus">Syzygium</tp:taxon-name-part> <tp:taxon-name-part taxon-name-part-type="species">sandwicensis</tp:taxon-name-part></tp:taxon-name></italic> (A.Gray) Nied., along with several to numerous species of <italic><tp:taxon-name><tp:taxon-name-part taxon-name-part-type="genus">Cheirodendron</tp:taxon-name-part></tp:taxon-name></italic> Nutt. ex Seem., <italic><tp:taxon-name><tp:taxon-name-part taxon-name-part-type="genus">Cyanea</tp:taxon-name-part></tp:taxon-name></italic> Gaudich., <italic><tp:taxon-name><tp:taxon-name-part taxon-name-part-type="genus">Cyrtandra</tp:taxon-name-part></tp:taxon-name></italic> J.R.Forst. &amp; G.Forst., <italic><tp:taxon-name><tp:taxon-name-part taxon-name-part-type="genus">Labordia</tp:taxon-name-part></tp:taxon-name></italic> Gaudich., <italic><tp:taxon-name><tp:taxon-name-part taxon-name-part-type="genus">Kadua</tp:taxon-name-part></tp:taxon-name></italic> Cham. &amp; Schltdl., <italic><tp:taxon-name><tp:taxon-name-part taxon-name-part-type="genus">Lobelia</tp:taxon-name-part></tp:taxon-name></italic> L., <italic><tp:taxon-name><tp:taxon-name-part taxon-name-part-type="genus">Melicope</tp:taxon-name-part></tp:taxon-name></italic> J.R.Forst. &amp; G.Forst., <italic><tp:taxon-name><tp:taxon-name-part taxon-name-part-type="genus">Metrosideros</tp:taxon-name-part></tp:taxon-name></italic> Banks ex Gaertn., <italic><tp:taxon-name><tp:taxon-name-part taxon-name-part-type="genus">Myrsine</tp:taxon-name-part></tp:taxon-name></italic> L., <italic><tp:taxon-name><tp:taxon-name-part taxon-name-part-type="genus">Peperomia</tp:taxon-name-part></tp:taxon-name></italic> Ruiz &amp; Pav., <italic><tp:taxon-name><tp:taxon-name-part taxon-name-part-type="genus">Pipturus</tp:taxon-name-part></tp:taxon-name></italic> Wedd., <italic><tp:taxon-name><tp:taxon-name-part taxon-name-part-type="genus">Platydesma</tp:taxon-name-part></tp:taxon-name></italic> H.Mann, <italic><tp:taxon-name><tp:taxon-name-part taxon-name-part-type="genus">Polyscias</tp:taxon-name-part></tp:taxon-name></italic> J.R.Forst. &amp; G.Forst., <italic><tp:taxon-name><tp:taxon-name-part taxon-name-part-type="genus">Psychotria</tp:taxon-name-part></tp:taxon-name></italic> L., <italic><tp:taxon-name><tp:taxon-name-part taxon-name-part-type="genus">Scaevola</tp:taxon-name-part></tp:taxon-name></italic> L., and <italic><tp:taxon-name><tp:taxon-name-part taxon-name-part-type="genus">Vaccinium</tp:taxon-name-part></tp:taxon-name></italic> L.</p><p>Common sedges and grasses of the DSSF are <italic><tp:taxon-name><tp:taxon-name-part taxon-name-part-type="genus">Cyperus</tp:taxon-name-part> <tp:taxon-name-part taxon-name-part-type="species">sandwicensis</tp:taxon-name-part></tp:taxon-name></italic> Kükenth., <italic><tp:taxon-name><tp:taxon-name-part taxon-name-part-type="genus">Eragrostis</tp:taxon-name-part> <tp:taxon-name-part taxon-name-part-type="species">grandis</tp:taxon-name-part></tp:taxon-name></italic> Hillebr., <tp:taxon-name><tp:taxon-name-part taxon-name-part-type="genus">Gahnia</tp:taxon-name-part> <tp:taxon-name-part taxon-name-part-type="species">vitiensis</tp:taxon-name-part> <tp:taxon-name-part taxon-name-part-type="authority">Rendle</tp:taxon-name-part> <tp:taxon-name-part taxon-name-part-type="infraspecific-rank">subsp.</tp:taxon-name-part> <tp:taxon-name-part taxon-name-part-type="subspecies">kauaiensis</tp:taxon-name-part></tp:taxon-name> (Benl) T.Koyama, <italic><tp:taxon-name><tp:taxon-name-part taxon-name-part-type="genus">Machaerina</tp:taxon-name-part> <tp:taxon-name-part taxon-name-part-type="species">angustifolia</tp:taxon-name-part></tp:taxon-name></italic> T.Koyama, <italic><tp:taxon-name><tp:taxon-name-part taxon-name-part-type="genus">Panicum</tp:taxon-name-part> <tp:taxon-name-part taxon-name-part-type="species">lineale</tp:taxon-name-part></tp:taxon-name></italic> H.St.John, along with several species of <italic><tp:taxon-name><tp:taxon-name-part taxon-name-part-type="genus">Dichanthelium</tp:taxon-name-part></tp:taxon-name></italic> (Hitchc. &amp; Chase) Gould.</p><p>Besides the dominant <italic><tp:taxon-name><tp:taxon-name-part taxon-name-part-type="genus">Sadleria</tp:taxon-name-part></tp:taxon-name></italic>, there are a number of other common associated ferns found in the DSSF such as <italic><tp:taxon-name><tp:taxon-name-part taxon-name-part-type="genus">Cibotium</tp:taxon-name-part> <tp:taxon-name-part taxon-name-part-type="species">glaucum</tp:taxon-name-part></tp:taxon-name></italic> (Sm.) Hook. &amp; Arn., <italic><tp:taxon-name><tp:taxon-name-part taxon-name-part-type="genus">Dicranopteris</tp:taxon-name-part> <tp:taxon-name-part taxon-name-part-type="species">linearis</tp:taxon-name-part></tp:taxon-name></italic> (Burm.f.) Underw., <italic><tp:taxon-name><tp:taxon-name-part taxon-name-part-type="genus">Diplopterygium</tp:taxon-name-part> <tp:taxon-name-part taxon-name-part-type="species">pinnatum</tp:taxon-name-part></tp:taxon-name></italic> (Kunze) Nakai, <italic><tp:taxon-name><tp:taxon-name-part taxon-name-part-type="genus">Sphenomeris</tp:taxon-name-part> <tp:taxon-name-part taxon-name-part-type="species">chinensis</tp:taxon-name-part></tp:taxon-name></italic> (L.) Maxon ex Kramer, as well as several species of <italic><tp:taxon-name><tp:taxon-name-part taxon-name-part-type="genus">Adenophorus</tp:taxon-name-part></tp:taxon-name></italic> Gaudich., <italic><tp:taxon-name><tp:taxon-name-part taxon-name-part-type="genus">Asplenium</tp:taxon-name-part></tp:taxon-name></italic> L., <italic><tp:taxon-name><tp:taxon-name-part taxon-name-part-type="genus">Dryopteris</tp:taxon-name-part></tp:taxon-name></italic> Adans., <italic><tp:taxon-name><tp:taxon-name-part taxon-name-part-type="genus">Elaphoglossum</tp:taxon-name-part></tp:taxon-name></italic> Schott, and <italic><tp:taxon-name><tp:taxon-name-part taxon-name-part-type="genus">Hymenophyllum</tp:taxon-name-part></tp:taxon-name></italic> Sm.</p><!--PageBreak--><!--PageBreak--><p>Plant communities of the nearby surrounding region are all montane windward wet habitat associations. Open bogs occur in scattered locations along the main upper headwater ridge line and are dominated by genera such as <italic><tp:taxon-name><tp:taxon-name-part taxon-name-part-type="genus">Metrosideros</tp:taxon-name-part></tp:taxon-name></italic>, <italic><tp:taxon-name><tp:taxon-name-part taxon-name-part-type="genus">Rhynchospora</tp:taxon-name-part></tp:taxon-name></italic> Willd., <italic><tp:taxon-name><tp:taxon-name-part taxon-name-part-type="genus">Dichanthelium</tp:taxon-name-part></tp:taxon-name></italic>, <italic><tp:taxon-name><tp:taxon-name-part taxon-name-part-type="genus">Gahnia</tp:taxon-name-part></tp:taxon-name></italic> J.R.Forst. &amp; G.Forst., <italic><tp:taxon-name><tp:taxon-name-part taxon-name-part-type="genus">Machaerina</tp:taxon-name-part></tp:taxon-name></italic> Vahl, <italic><tp:taxon-name><tp:taxon-name-part taxon-name-part-type="genus">Plantago</tp:taxon-name-part></tp:taxon-name></italic> L., <italic><tp:taxon-name><tp:taxon-name-part taxon-name-part-type="genus">Viola</tp:taxon-name-part></tp:taxon-name></italic> L., and <italic><tp:taxon-name><tp:taxon-name-part taxon-name-part-type="genus">Oreobolus</tp:taxon-name-part></tp:taxon-name></italic> R.Br. Several very rare species associated with bogs and bog margins were also discovered, namely <italic><tp:taxon-name><tp:taxon-name-part taxon-name-part-type="genus">Keysseria</tp:taxon-name-part> <tp:taxon-name-part taxon-name-part-type="species">helenae</tp:taxon-name-part></tp:taxon-name></italic> (C.N.Forbes &amp; Lydgate) Cabrera and <italic><tp:taxon-name><tp:taxon-name-part taxon-name-part-type="genus">Lysimachia</tp:taxon-name-part> <tp:taxon-name-part taxon-name-part-type="species">venosa</tp:taxon-name-part></tp:taxon-name></italic> (Wawra) H.St.John, a member of the <tp:taxon-name><tp:taxon-name-part taxon-name-part-type="family">Primulaceae</tp:taxon-name-part></tp:taxon-name> family undocumented since 1911 (<xref ref-type="bibr" rid="B14">Wood 2013</xref>). Occasional stands of <italic><tp:taxon-name><tp:taxon-name-part taxon-name-part-type="genus">Metrosideros</tp:taxon-name-part></tp:taxon-name></italic>-<italic><tp:taxon-name><tp:taxon-name-part taxon-name-part-type="genus">Cheirodendron</tp:taxon-name-part></tp:taxon-name></italic> forest with low-statured canopies of 5–7 m also occur in a mosaic of random patches surrounding the DSSF community, and <italic><tp:taxon-name><tp:taxon-name-part taxon-name-part-type="genus">Coprosma</tp:taxon-name-part> <tp:taxon-name-part taxon-name-part-type="species">kawaikiniensis</tp:taxon-name-part></tp:taxon-name></italic> has also been observed ranging into this habitat. These forests are usually dominated by a significant diversity of mixed understory associates very similar to that of the DSSF. The ripar<!--PageBreak-->ian regions that dissect these relic <italic><tp:taxon-name><tp:taxon-name-part taxon-name-part-type="genus">Metrosideros</tp:taxon-name-part></tp:taxon-name></italic>-<italic><tp:taxon-name><tp:taxon-name-part taxon-name-part-type="genus">Cheirodendron</tp:taxon-name-part></tp:taxon-name></italic> forests and form the headwater drainages that feed the respective lower elevation valleys retain a flourishing treasure trove of rare plant taxa along nearby stream banks, including endangered species of <italic><tp:taxon-name><tp:taxon-name-part taxon-name-part-type="genus">Cyanea</tp:taxon-name-part></tp:taxon-name></italic>, <italic><tp:taxon-name><tp:taxon-name-part taxon-name-part-type="genus">Cyrtandra</tp:taxon-name-part></tp:taxon-name></italic>, <italic><tp:taxon-name><tp:taxon-name-part taxon-name-part-type="genus">Hesperomannia</tp:taxon-name-part></tp:taxon-name></italic> A.Gray, <italic><tp:taxon-name><tp:taxon-name-part taxon-name-part-type="genus">Isodendrion</tp:taxon-name-part></tp:taxon-name></italic> A.Gray, <italic><tp:taxon-name><tp:taxon-name-part taxon-name-part-type="genus">Labordia</tp:taxon-name-part></tp:taxon-name></italic>, <italic><tp:taxon-name><tp:taxon-name-part taxon-name-part-type="genus">Melicope</tp:taxon-name-part></tp:taxon-name></italic>, <italic><tp:taxon-name><tp:taxon-name-part taxon-name-part-type="genus">Phyllostegia</tp:taxon-name-part></tp:taxon-name></italic> Benth., <italic><tp:taxon-name><tp:taxon-name-part taxon-name-part-type="genus">Platydesma</tp:taxon-name-part></tp:taxon-name></italic>, and <italic><tp:taxon-name><tp:taxon-name-part taxon-name-part-type="genus">Polyscias</tp:taxon-name-part></tp:taxon-name></italic>.</p><p>Vegetation cover on several nearby steep slopes is composed of just a few species of matting ferns (i.e., <italic><tp:taxon-name><tp:taxon-name-part taxon-name-part-type="genus">Dicranopteris</tp:taxon-name-part> <tp:taxon-name-part taxon-name-part-type="species">linearis</tp:taxon-name-part></tp:taxon-name></italic>, <italic><tp:taxon-name><tp:taxon-name-part taxon-name-part-type="genus">Diplopterygium</tp:taxon-name-part> <tp:taxon-name-part taxon-name-part-type="species">pinnatum</tp:taxon-name-part></tp:taxon-name></italic>, and <italic><tp:taxon-name><tp:taxon-name-part taxon-name-part-type="genus">Sticherus</tp:taxon-name-part> <tp:taxon-name-part taxon-name-part-type="species">owhyhensis</tp:taxon-name-part></tp:taxon-name></italic> (Hook.) Ching) and may be the resulting succession of past landslides. Vertical wet cliff communities of sedges, herbs, and ferns, accentuated with numerous waterfalls form the prevalent back-drop that tower over and surround these habitats below Kawaikini (<xref ref-type="bibr" rid="B15">Wood 2014</xref>) (Figure <xref ref-type="fig" rid="F2">2</xref>).</p><p>The holotype region of <italic><tp:taxon-name><tp:taxon-name-part taxon-name-part-type="genus">Coprosma</tp:taxon-name-part> <tp:taxon-name-part taxon-name-part-type="species">kawaikiniensis</tp:taxon-name-part></tp:taxon-name></italic> has very few non-native plants and animals, however, <italic><tp:taxon-name><tp:taxon-name-part taxon-name-part-type="genus">Coprosma</tp:taxon-name-part> <tp:taxon-name-part taxon-name-part-type="species">kawaikiniensis</tp:taxon-name-part></tp:taxon-name></italic> is susceptible to catastrophic extinction through environmental events such as hurricanes, landslides, and flash floods in addition to the incursion of threats from nearby regions. Native habitats in the adjacent lower elevation regions, especially below 730 m, are intensely threatened by habitat degradation from feral goats (<italic><tp:taxon-name><tp:taxon-name-part taxon-name-part-type="genus">Capra</tp:taxon-name-part> <tp:taxon-name-part taxon-name-part-type="species">hircus</tp:taxon-name-part></tp:taxon-name></italic> L.) and pigs (<italic><tp:taxon-name><tp:taxon-name-part taxon-name-part-type="genus">Sus</tp:taxon-name-part> <tp:taxon-name-part taxon-name-part-type="species">scrofa</tp:taxon-name-part></tp:taxon-name></italic> L.), predation of seeds by rats (<italic><tp:taxon-name><tp:taxon-name-part taxon-name-part-type="genus">Rattus</tp:taxon-name-part> <tp:taxon-name-part taxon-name-part-type="species">rattus</tp:taxon-name-part></tp:taxon-name></italic> L. and <italic><tp:taxon-name><tp:taxon-name-part taxon-name-part-type="genus">Rattus</tp:taxon-name-part> <tp:taxon-name-part taxon-name-part-type="species">exulans</tp:taxon-name-part></tp:taxon-name></italic> Peale), and competition with non-native plant taxa, especially <italic><tp:taxon-name><tp:taxon-name-part taxon-name-part-type="genus">Axonopus</tp:taxon-name-part> <tp:taxon-name-part taxon-name-part-type="species">fissifolius</tp:taxon-name-part></tp:taxon-name></italic> (Raddi) Kuhlm., <italic><tp:taxon-name><tp:taxon-name-part taxon-name-part-type="genus">Blechnum</tp:taxon-name-part> <tp:taxon-name-part taxon-name-part-type="species">appendiculatum</tp:taxon-name-part></tp:taxon-name></italic> Willd., <italic><tp:taxon-name><tp:taxon-name-part taxon-name-part-type="genus">Buddleia</tp:taxon-name-part> <tp:taxon-name-part taxon-name-part-type="species">asiatica</tp:taxon-name-part></tp:taxon-name></italic> Lour., <italic><tp:taxon-name><tp:taxon-name-part taxon-name-part-type="genus">Clidemia</tp:taxon-name-part> <tp:taxon-name-part taxon-name-part-type="species">hirta</tp:taxon-name-part></tp:taxon-name></italic> (L.) D.Don, <italic><tp:taxon-name><tp:taxon-name-part taxon-name-part-type="genus">Cyperus</tp:taxon-name-part> <tp:taxon-name-part taxon-name-part-type="species">meyenianus</tp:taxon-name-part></tp:taxon-name></italic> Kunth, <italic><tp:taxon-name><tp:taxon-name-part taxon-name-part-type="genus">Erigeron</tp:taxon-name-part> <tp:taxon-name-part taxon-name-part-type="species">karvinskianus</tp:taxon-name-part></tp:taxon-name></italic> DC., <italic><tp:taxon-name><tp:taxon-name-part taxon-name-part-type="genus">Juncus</tp:taxon-name-part> <tp:taxon-name-part taxon-name-part-type="species">planifolius</tp:taxon-name-part></tp:taxon-name></italic> R.Br., <italic><tp:taxon-name><tp:taxon-name-part taxon-name-part-type="genus">Melastoma</tp:taxon-name-part> <tp:taxon-name-part taxon-name-part-type="species">septemnervium</tp:taxon-name-part></tp:taxon-name></italic> Lour., <italic><tp:taxon-name><tp:taxon-name-part taxon-name-part-type="genus">Paspalum</tp:taxon-name-part> <tp:taxon-name-part taxon-name-part-type="species">conjugatum</tp:taxon-name-part></tp:taxon-name></italic> P.J.Bergius, <italic><tp:taxon-name><tp:taxon-name-part taxon-name-part-type="genus">Psidium</tp:taxon-name-part> <tp:taxon-name-part taxon-name-part-type="species">cattleianum</tp:taxon-name-part></tp:taxon-name></italic> Sabine, <italic><tp:taxon-name><tp:taxon-name-part taxon-name-part-type="genus">Rhodomyrtus</tp:taxon-name-part> <tp:taxon-name-part taxon-name-part-type="species">tomentosa</tp:taxon-name-part></tp:taxon-name></italic> (Aiton) Hassk., <italic><tp:taxon-name><tp:taxon-name-part taxon-name-part-type="genus">Rubus</tp:taxon-name-part> <tp:taxon-name-part taxon-name-part-type="species">rosifolius</tp:taxon-name-part></tp:taxon-name></italic> Sm., <italic><tp:taxon-name><tp:taxon-name-part taxon-name-part-type="genus">Sacciolepis</tp:taxon-name-part> <tp:taxon-name-part taxon-name-part-type="species">indica</tp:taxon-name-part></tp:taxon-name></italic> (L.) Chase, and <italic><tp:taxon-name><tp:taxon-name-part taxon-name-part-type="genus">Sphaeropteris</tp:taxon-name-part> <tp:taxon-name-part taxon-name-part-type="species">cooperi</tp:taxon-name-part></tp:taxon-name></italic> (Hook. ex R.Muell.) R.M.Tryon. These highly invasive weeds possess the ability to spread rapidly (Smith 1995) and have begun to ingress into the upper watershed habitats of <italic><tp:taxon-name><tp:taxon-name-part taxon-name-part-type="genus">Coprosma</tp:taxon-name-part> <tp:taxon-name-part taxon-name-part-type="species">kawaikiniensis</tp:taxon-name-part></tp:taxon-name></italic> (<xref ref-type="bibr" rid="B15">Wood 2014</xref>).</p></tp:treatment-sec><tp:treatment-sec sec-type="Conservation status"><title>Conservation status.</title><p>
            <italic><abbrev xmlns:xlink="http://www.w3.org/1999/xlink" content-type="institution" xlink:title="World Conservation Union" xlink:type="simple">IUCN</abbrev> Red List Category</italic>. When evaluated using the <abbrev xmlns:xlink="http://www.w3.org/1999/xlink" content-type="institution" xlink:type="simple"><def><p>World Conservation Union </p></def>(IUCN)</abbrev> criteria for endangerment (<abbrev xmlns:xlink="http://www.w3.org/1999/xlink" content-type="institution" xlink:title="World Conservation Union" xlink:type="simple">IUCN</abbrev> 2001), <italic><tp:taxon-name><tp:taxon-name-part taxon-name-part-type="genus">Coprosma</tp:taxon-name-part> <tp:taxon-name-part taxon-name-part-type="species">kawaikiniensis</tp:taxon-name-part></tp:taxon-name></italic> falls into the <abbrev xmlns:xlink="http://www.w3.org/1999/xlink" xlink:type="simple"><def><p>Critically Endangered </p></def>(CR)</abbrev> category, which designates this species as facing a very high risk of extinction in the wild. Our formal evaluation can be summarized by the following <abbrev xmlns:xlink="http://www.w3.org/1999/xlink" content-type="institution" xlink:title="World Conservation Union" xlink:type="simple">IUCN</abbrev> hierarchical alphanumeric numbering system of criteria and subcriteria: <abbrev xmlns:xlink="http://www.w3.org/1999/xlink" xlink:title="Critically Endangered" xlink:type="simple">CR</abbrev> B1ab(i,ii,iii,v)+2ab(i,ii,iii,v); C2a(ii); D; which reflects a severely limited <abbrev xmlns:xlink="http://www.w3.org/1999/xlink" xlink:type="simple"><def><p>Extent of Occurrence </p></def>(EOO)</abbrev> and <abbrev xmlns:xlink="http://www.w3.org/1999/xlink" xlink:type="simple"><def><p>Area of Occupancy </p></def>(AOO)</abbrev> of less than 3 km<sup>2</sup> and a population of less than 50 individuals.</p></tp:treatment-sec><tp:treatment-sec sec-type="Discussion"><title>Discussion.</title><p>All species of <italic><tp:taxon-name><tp:taxon-name-part taxon-name-part-type="genus">Coprosma</tp:taxon-name-part></tp:taxon-name></italic> from Kaua‘i have stipules shorter than 4.5 mm except for <italic><tp:taxon-name><tp:taxon-name-part taxon-name-part-type="genus">Coprosma</tp:taxon-name-part> <tp:taxon-name-part taxon-name-part-type="species">kawaikiniensis</tp:taxon-name-part></tp:taxon-name></italic> and <italic><tp:taxon-name><tp:taxon-name-part taxon-name-part-type="genus">Coprosma</tp:taxon-name-part> <tp:taxon-name-part taxon-name-part-type="species">kauensis</tp:taxon-name-part></tp:taxon-name></italic>. The features distinguishing those two species are the number of the flowers per partial inflorescence [6–8, sometimes with an additional pair of 3–5 flowered cymules in <italic><tp:taxon-name><tp:taxon-name-part taxon-name-part-type="genus">Coprosma</tp:taxon-name-part> <tp:taxon-name-part taxon-name-part-type="species">kawaikiniensis</tp:taxon-name-part></tp:taxon-name></italic> vs. 3(–5) flowered in <italic><tp:taxon-name><tp:taxon-name-part taxon-name-part-type="genus">Coprosma</tp:taxon-name-part> <tp:taxon-name-part taxon-name-part-type="species">kauensis</tp:taxon-name-part></tp:taxon-name></italic>], the length of the calyx in staminate flowers (1.8–3.2 mm in <italic><tp:taxon-name><tp:taxon-name-part taxon-name-part-type="genus">Coprosma</tp:taxon-name-part> <tp:taxon-name-part taxon-name-part-type="species">kawaikiniensis</tp:taxon-name-part></tp:taxon-name></italic> vs. 0.4–0.6 mm in <italic><tp:taxon-name><tp:taxon-name-part taxon-name-part-type="genus">Coprosma</tp:taxon-name-part> <tp:taxon-name-part taxon-name-part-type="species">kauensis</tp:taxon-name-part></tp:taxon-name></italic>), the length of the staminate peduncle (20–28 mm in <italic><tp:taxon-name><tp:taxon-name-part taxon-name-part-type="genus">Coprosma</tp:taxon-name-part> <tp:taxon-name-part taxon-name-part-type="species">kawaikiniensis</tp:taxon-name-part></tp:taxon-name></italic> vs. 4–8 mm in <italic><tp:taxon-name><tp:taxon-name-part taxon-name-part-type="genus">Coprosma</tp:taxon-name-part> <tp:taxon-name-part taxon-name-part-type="species">kauensis</tp:taxon-name-part></tp:taxon-name></italic>), the pubescence of the stipules (externally glabrous in <italic><tp:taxon-name><tp:taxon-name-part taxon-name-part-type="genus">Coprosma</tp:taxon-name-part> <tp:taxon-name-part taxon-name-part-type="species">kawaikiniensis</tp:taxon-name-part></tp:taxon-name></italic> vs. densely strigose on both surfaces in <italic><tp:taxon-name><tp:taxon-name-part taxon-name-part-type="genus">Coprosma</tp:taxon-name-part> <tp:taxon-name-part taxon-name-part-type="species">kauensis</tp:taxon-name-part></tp:taxon-name></italic>), and the number and form of the stipular appendage(s) [only 1 terminal <!--PageBreak-->claw-like appendage and occasionally a few short, rounded appendages or callous protuberances 0.1–0.2 mm long c. equaling the ciliate marginal hairs in <italic><tp:taxon-name><tp:taxon-name-part taxon-name-part-type="genus">Coprosma</tp:taxon-name-part> <tp:taxon-name-part taxon-name-part-type="species">kawaikiniensis</tp:taxon-name-part></tp:taxon-name></italic>, vs. (3–)5–7(–8) pairs of thickly ovoid to digitate, shiny dark brown-black marginal appendages 0.3–0.5 mm long in <italic><tp:taxon-name><tp:taxon-name-part taxon-name-part-type="genus">Coprosma</tp:taxon-name-part> <tp:taxon-name-part taxon-name-part-type="species">kauensis</tp:taxon-name-part></tp:taxon-name></italic>] (Figure <xref ref-type="fig" rid="F5">5</xref>).</p><fig id="F5" position="float" orientation="portrait"><label>Figure 5.</label><caption><p>Stipules and petiole bases of <italic><tp:taxon-name><tp:taxon-name-part taxon-name-part-type="genus">Coprosma</tp:taxon-name-part> <tp:taxon-name-part taxon-name-part-type="species">kawaikiniensis</tp:taxon-name-part></tp:taxon-name></italic> (<bold>A</bold> <italic>Wood 3539</italic>, paratype PTBG) and <italic><tp:taxon-name><tp:taxon-name-part taxon-name-part-type="genus">Coprosma</tp:taxon-name-part> <tp:taxon-name-part taxon-name-part-type="species">kauensis</tp:taxon-name-part></tp:taxon-name></italic> (<bold>B</bold> <italic>Perlman 18645</italic>, PTBG). Scale bars in mm.</p></caption><graphic xmlns:xlink="http://www.w3.org/1999/xlink" xlink:href="phytokeys-060-021-g005.jpg" position="float" orientation="portrait" xlink:type="simple" id="oo_77443.jpg"/></fig><p>Species of <italic><tp:taxon-name><tp:taxon-name-part taxon-name-part-type="genus">Coprosma</tp:taxon-name-part></tp:taxon-name></italic> that have stipules of 4.5 mm or greater from the remaining Hawaiian Islands include: <italic><tp:taxon-name><tp:taxon-name-part taxon-name-part-type="genus">Coprosma</tp:taxon-name-part> <tp:taxon-name-part taxon-name-part-type="species">longifolia</tp:taxon-name-part></tp:taxon-name></italic> A.Gray, <italic><tp:taxon-name><tp:taxon-name-part taxon-name-part-type="genus">Coprosma</tp:taxon-name-part> <tp:taxon-name-part taxon-name-part-type="species">ternata</tp:taxon-name-part></tp:taxon-name></italic> W.R.B.Oliv., <italic><tp:taxon-name><tp:taxon-name-part taxon-name-part-type="genus">Coprosma</tp:taxon-name-part> <tp:taxon-name-part taxon-name-part-type="species">rhynchocarpa</tp:taxon-name-part></tp:taxon-name></italic> A. Gray, <italic><tp:taxon-name><tp:taxon-name-part taxon-name-part-type="genus">Coprosma</tp:taxon-name-part> <tp:taxon-name-part taxon-name-part-type="species">montana</tp:taxon-name-part></tp:taxon-name></italic> Hillebr., and <italic><tp:taxon-name><tp:taxon-name-part taxon-name-part-type="genus">Coprosma</tp:taxon-name-part> <tp:taxon-name-part taxon-name-part-type="species">ochracea</tp:taxon-name-part></tp:taxon-name></italic> W.R.B.Oliv. <italic><tp:taxon-name><tp:taxon-name-part taxon-name-part-type="genus">Coprosma</tp:taxon-name-part> <tp:taxon-name-part taxon-name-part-type="species">kawaikiniensis</tp:taxon-name-part></tp:taxon-name></italic> differs from <italic><tp:taxon-name><tp:taxon-name-part taxon-name-part-type="genus">Coprosma</tp:taxon-name-part> <tp:taxon-name-part taxon-name-part-type="species">longifolia</tp:taxon-name-part></tp:taxon-name></italic> and <italic><tp:taxon-name><tp:taxon-name-part taxon-name-part-type="genus">Coprosma</tp:taxon-name-part> <tp:taxon-name-part taxon-name-part-type="species">ternata</tp:taxon-name-part></tp:taxon-name></italic> in having opposite vs. usually ternate leaves (with only occasionally opposite leaves on some stems). <italic><tp:taxon-name><tp:taxon-name-part taxon-name-part-type="genus">Coprosma</tp:taxon-name-part> <tp:taxon-name-part taxon-name-part-type="species">kawaikiniensis</tp:taxon-name-part></tp:taxon-name></italic> has peduncles 20–28 mm long vs. 2.5–16 mm long in <italic><tp:taxon-name><tp:taxon-name-part taxon-name-part-type="genus">Coprosma</tp:taxon-name-part> <tp:taxon-name-part taxon-name-part-type="species">rhynchocarpa</tp:taxon-name-part></tp:taxon-name></italic> and only 0–1(–4) mm long in <italic><tp:taxon-name><tp:taxon-name-part taxon-name-part-type="genus">Coprosma</tp:taxon-name-part> <tp:taxon-name-part taxon-name-part-type="species">ochracea</tp:taxon-name-part></tp:taxon-name></italic>. The new species differs from <italic><tp:taxon-name><tp:taxon-name-part taxon-name-part-type="genus">Coprosma</tp:taxon-name-part> <tp:taxon-name-part taxon-name-part-type="species">montana</tp:taxon-name-part></tp:taxon-name></italic> in having 6–8 flowers per cluster, sometimes with an additional pair of 3–5 flower cymules vs. 1–2 per cluster. In terms of morphology, <italic><tp:taxon-name><tp:taxon-name-part taxon-name-part-type="genus">Coprosma</tp:taxon-name-part> <tp:taxon-name-part taxon-name-part-type="species">kawaikiniensis</tp:taxon-name-part></tp:taxon-name></italic> most closely resembles <italic><tp:taxon-name><tp:taxon-name-part taxon-name-part-type="genus">Coprosma</tp:taxon-name-part> <tp:taxon-name-part taxon-name-part-type="species">longifolia</tp:taxon-name-part></tp:taxon-name></italic> (Oahu), but differs from the latter in having opposite vs. usually ternate leaves, stipules with a shorter sheath (1–)2–4 mm long, and free apical portion (3–)4–6 mm long terminated by a thickly carinate-subulate apex with a claw-like appendage, vs. sheath 7–9 mm long and free apical part 2–3 mm long with short-attenuate, acute tip.</p><p>The following couplets can be inserted into the existing key to Hawaiian <italic><tp:taxon-name><tp:taxon-name-part taxon-name-part-type="genus">Coprosma</tp:taxon-name-part></tp:taxon-name></italic> by <xref ref-type="bibr" rid="B11">Wagner et al. (1990</xref>: 1123) to accommodate <italic><tp:taxon-name><tp:taxon-name-part taxon-name-part-type="genus">Coprosma</tp:taxon-name-part> <tp:taxon-name-part taxon-name-part-type="species">kawaikiniensis</tp:taxon-name-part></tp:taxon-name></italic>.</p><table-wrap content-type="key" position="anchor" orientation="portrait"><table id="TID0EPBAE" rules="all"><tbody><tr><td rowspan="1" colspan="1">4(2)</td><td rowspan="1" colspan="1">stipules 4.5–11(–15) mm long</td><td rowspan="1" colspan="1">
                    <bold>5</bold>
                  </td></tr><tr><td rowspan="1" colspan="1">4</td><td rowspan="1" colspan="1">stipules 1.5–4 mm long</td><td rowspan="1" colspan="1">
                    <bold>9</bold>
                  </td></tr><tr><td rowspan="1" colspan="1">5(4)</td><td rowspan="1" colspan="1">Staminate calyx 1.8–3.2 mm long; staminate corolla lobes ca. 3.5–6 mm long</td><td rowspan="1" colspan="1">
                    <bold>5a</bold>
                  </td></tr><tr><td rowspan="1" colspan="1">5</td><td rowspan="1" colspan="1">Staminate calyx 0.4–2 mm long; staminate corolla lobes 2–4.5 mm long</td><td rowspan="1" colspan="1">
                    <bold>6</bold>
                  </td></tr><tr><td rowspan="1" colspan="1">5a(5)</td><td rowspan="1" colspan="1">Staminate calyx ca. 3 mm long; staminate corolla lobes ca. 5–6 mm long; pistillate calyx urceolate, 2–4 mm long, enlarging to 5–10 mm long in fruit; H</td><td rowspan="1" colspan="1">
                    <bold>11. <italic><tp:taxon-name><tp:taxon-name-part taxon-name-part-type="genus">Coprosma</tp:taxon-name-part> <tp:taxon-name-part taxon-name-part-type="species">rhynchocarpa</tp:taxon-name-part></tp:taxon-name></italic></bold>
                  </td></tr><!--PageBreak--><tr><td rowspan="1" colspan="1"/><td rowspan="1" colspan="1">Staminate calyx ca. 1.8–3.2 mm long; staminate corolla lobes 3.5–4 mm long; pistillate calyx unknown, but not enlarging in fruit; K</td><td rowspan="1" colspan="1">
                    <bold>14. <italic><tp:taxon-name><tp:taxon-name-part taxon-name-part-type="genus">Coprosma</tp:taxon-name-part> <tp:taxon-name-part taxon-name-part-type="species">kawaikiniensis</tp:taxon-name-part></tp:taxon-name></italic></bold>
                  </td></tr><tr><td rowspan="1" colspan="1">6(5)</td><td rowspan="1" colspan="1">Stipule margins without appendages except 1 at apex, short-ciliate, base puberulent; flowers 1–2 per cluster; usually subalpine, above 1,830 m, EM, H.</td><td rowspan="1" colspan="1">
                    <bold>8. <italic><tp:taxon-name><tp:taxon-name-part taxon-name-part-type="genus">Coprosma</tp:taxon-name-part> <tp:taxon-name-part taxon-name-part-type="species">montana</tp:taxon-name-part></tp:taxon-name></italic></bold>
                  </td></tr><tr><td rowspan="1" colspan="1">(6)</td><td rowspan="1" colspan="1">Stipule margins with conspicuous appendages, but often obscured by pubescence in <italic><tp:taxon-name><tp:taxon-name-part taxon-name-part-type="genus">Coprosma</tp:taxon-name-part> <tp:taxon-name-part taxon-name-part-type="species">ochracea</tp:taxon-name-part></tp:taxon-name></italic>, and sparsely ciliate, pilose, or long-hirsute to short-hirsute, base strigose, appressed or spreading hirsute, short-hirsute, pilose or glabrous; flowers 3–6 per cluster</td><td rowspan="1" colspan="1">
                    <bold>7</bold>
                  </td></tr><tr><td rowspan="1" colspan="1">7(6)</td><td rowspan="1" colspan="1">Peduncles 0–1 mm long</td><td rowspan="1" colspan="1">
                    <bold>9. <italic><tp:taxon-name><tp:taxon-name-part taxon-name-part-type="genus">Coprosma</tp:taxon-name-part> <tp:taxon-name-part taxon-name-part-type="species">ochracea</tp:taxon-name-part></tp:taxon-name></italic></bold>
                  </td></tr><tr><td rowspan="1" colspan="1">7</td><td rowspan="1" colspan="1">Peduncles 4–28 mm long</td><td rowspan="1" colspan="1">
                    <bold>7a</bold>
                  </td></tr><tr><td rowspan="1" colspan="1">7a(7)</td><td rowspan="1" colspan="1">Staminate calyx 1.8–3.2 mm long</td><td rowspan="1" colspan="1">
                    <bold>14. <italic><tp:taxon-name><tp:taxon-name-part taxon-name-part-type="genus">Coprosma</tp:taxon-name-part> <tp:taxon-name-part taxon-name-part-type="species">kawaikiniensis</tp:taxon-name-part></tp:taxon-name></italic></bold>
                  </td></tr><tr><td rowspan="1" colspan="1">7a</td><td rowspan="1" colspan="1">Staminate calyx 0.4–1 mm long</td><td rowspan="1" colspan="1">
                    <bold>8</bold>
                  </td></tr></tbody></table></table-wrap></tp:treatment-sec><tp:treatment-sec sec-type="Additional specimens examined"><title>Additional specimens examined</title><p>
            <bold>(paratypes).</bold> United States of America. Hawai‘i. Kaua‘i: Lihu‘e District, ridge running south of Kawaikini, above Iliiliula and Ioli drainage, 1035 m elev., 19 Sep 1994, <italic>K.R. Wood, P. Wood, S. Perlman 3539</italic>, (BISH, PTBG, US); ridge just south below Kawaikini, 1130-1350 m elev., 03 Apr 2013, <italic>K.R. Wood 15460</italic> (BISH, PTBG, US); loc. cit., 03 Apr 2013, <italic>K.R. Wood 15463</italic> (PTBG, US, WU).</p></tp:treatment-sec><ref-list><ref id="B8"><mixed-citation xmlns:xlink="http://www.w3.org/1999/xlink" xlink:type="simple">
          <person-group><name name-style="western"><surname>Pukui</surname><given-names>MK</given-names></name><name name-style="western"><surname>Elbert</surname><given-names>SH</given-names></name><name name-style="western"><surname>Mookini</surname><given-names>ET</given-names></name></person-group> (<year>1974</year>) <source>Place Names of Hawai‘i</source>. <publisher-name>University of Hawai‘i Press</publisher-name>, <publisher-loc>Honolulu</publisher-loc>.</mixed-citation></ref><ref id="B11"><mixed-citation xmlns:xlink="http://www.w3.org/1999/xlink" xlink:type="simple">
          <person-group><name name-style="western"><surname>Wagner</surname><given-names>WL</given-names></name><name name-style="western"><surname>Herbst</surname><given-names>DR</given-names></name><name name-style="western"><surname>Sohmer</surname><given-names>SH</given-names></name></person-group> (<year>1990</year>) <source>Manual of the flowering plants of Hawai‘i. 2 vols.</source> <publisher-name>University of Hawai‘i Press &amp; Bishop Museum Press</publisher-name>, <publisher-loc>Honolulu</publisher-loc>, <size units="page">1853 pp</size>.</mixed-citation></ref><ref id="B4"><mixed-citation xmlns:xlink="http://www.w3.org/1999/xlink" xlink:type="simple">
          <person-group><name name-style="western"><surname>Imada</surname><given-names>CT</given-names></name></person-group> (<role>Ed.</role>) (<year>2012</year>) <article-title>Hawaiian native and naturalized vascular plants checklist.</article-title> <source>Bishop Museum Technical Report</source> <issue>60</issue>, <publisher-name>University of Hawai‘i Press &amp; Bishop Museum Press</publisher-name>, <publisher-loc>Honolulu</publisher-loc>.</mixed-citation></ref><ref id="B16"><mixed-citation xmlns:xlink="http://www.w3.org/1999/xlink" xlink:type="simple">
          <person-group><name name-style="western"><surname>Wood</surname><given-names>KR</given-names></name></person-group> (<year>2015</year>) <source>Conservation proposal for Huna Canyon, Kalalau, Kaua‘i, Hawai‘i: with notes on plants and animals of the region. Prepared for the U.S.</source> <publisher-name>Fish and Wildlife Service</publisher-name>, <publisher-loc>FWS Agreement No. F12AC00737</publisher-loc>, <size units="page">52 pp</size>. doi: <ext-link xlink:type="simple" ext-link-type="doi" xlink:href="10.13140/RG.2.1.4725.9686">10.13140/RG.2.1.4725.9686</ext-link></mixed-citation></ref><ref id="B5"><mixed-citation xmlns:xlink="http://www.w3.org/1999/xlink" xlink:type="simple">
          <person-group><name name-style="western"><surname>Juvik</surname><given-names>S</given-names></name><name name-style="western"><surname>Juvik</surname><given-names>J</given-names></name></person-group> (<year>1998</year>) <source>Atlas of Hawai‘i</source>, <edition>3rd Edition</edition>. <publisher-name>University of Hawai‘i Press</publisher-name>.</mixed-citation></ref><ref id="B14"><mixed-citation xmlns:xlink="http://www.w3.org/1999/xlink" xlink:type="simple">
          <person-group><name name-style="western"><surname>Wood</surname><given-names>KR</given-names></name></person-group> (<year>2013</year>) <article-title>Rediscovery of <italic><tp:taxon-name><tp:taxon-name-part taxon-name-part-type="genus">Lysimachia</tp:taxon-name-part> <tp:taxon-name-part taxon-name-part-type="species">venosa</tp:taxon-name-part></tp:taxon-name></italic> (Wawra) H. St. John, Kaua‘i, Hawaiian Islands.</article-title> <source>Bishop Museum Occasional Papers</source> <volume>114</volume>: <fpage>37</fpage>–<lpage>38</lpage>.</mixed-citation></ref><ref id="B15"><mixed-citation xmlns:xlink="http://www.w3.org/1999/xlink" xlink:type="simple">
          <person-group><name name-style="western"><surname>Wood</surname><given-names>KR</given-names></name></person-group> (<year>2014</year>) <source>Botanical survey report for the windward slopes south of Kawaikini, including ‘Ili‘ili‘ula, ‘Iole, &amp; Wai‘ahi headwaters, Kaua‘i, Hawai‘i. Prepared for and available from The U.S.</source> <publisher-name>Fish and Wildlife Service</publisher-name>, <publisher-loc>FWS Agreement No. 12200-B-G010</publisher-loc>, <size units="page">211 pp</size>. doi: <ext-link xlink:type="simple" ext-link-type="doi" xlink:href="10.13140/2.1.4339.8406">10.13140/2.1.4339.8406</ext-link></mixed-citation></ref></ref-list></tp:taxon-treatment>
